# Supplementary material for: Left bundle branch area pacing in congenital heart disease
Source: Europace. 2022 Nov 11;25(2):561–70. doi: 10.1093/europace/euac175 (PMC9935007; doi:10.1093/europace/euac175)
Supplement: euac175_Supplementary_Data [file euac175_supplementary_data.zip]

Archive with 2 entries (2 files):
- LV Mustard prox LBB activation.mov
- videozip_1.mp4
